# Supplementary material for: Imputation of 3D genome structure by genetic–epigenetic interaction modeling in mice
Source: eLife. 2024 Apr 26;12:RP88222. doi: 10.7554/eLife.88222 (PMC11052574; doi:10.7554/eLife.88222)
Supplement: Supplementary file 1. [file elife-88222-supp1.xlsx]

## Sheet: Sheet1
Supplemental File 1. Counts and percentages within a database of randomly generated regression models.
Randomly generated sample database	Only SNP effect	Only ATAC effect	Additive effect	Interactive effect	No effect	All Models
SNPs (p < 1x10^-7)	9261	N/A	3627	3836	N/A	68413
ATAC-seq peaks	N/A	670	3486	3735	N/A	102104
(p < 1x10^-7)
Genes (p < 1x10^-7)	927	221	823	896	0	13631
Models	8059819	6952343	228616	560484	21166363	39021625
Models where	14683	2465	4921	5110	0	27509
p < 1x10^-7
% Models where	0.0018	0.0004	0.0215	0.0091	0	0.0007
p < 1x10^-7
