# Supplementary material for: Imputation of 3D genome structure by genetic–epigenetic interaction modeling in mice
Source: eLife. 2024 Apr 26;12:RP88222. doi: 10.7554/eLife.88222 (PMC11052574; doi:10.7554/eLife.88222)
Supplement: Supplementary file 4. [file elife-88222-supp4.xlsx]

## Sheet: Sheet1
Supplemental File 4. Tables providing a breakdown of interacting ATAC-seq peak locations relative to gene features
Chr	Count	In Transcript	%	In Intron	%	Before Coding	%	In Exon	%	After Coding	%	Enhancer	%	Promoter	%	Exon 1	%	Single Exon	%	Outside	%
chr_1	1898	1231	0.6486	1161	0.6117	163	0.0859	553	0.2914	350	0.1844	113	0.0595	362	0.1907	233	0.1228	14	0.0074	609	0.3209
chr_10	1210	842	0.6959	803	0.6636	157	0.1298	460	0.3802	240	0.1983	69	0.057	339	0.2802	207	0.1711	11	0.0091	334	0.276
chr_11	1770	1263	0.7136	1170	0.661	285	0.161	819	0.4627	389	0.2198	106	0.0599	538	0.304	369	0.2085	28	0.0158	456	0.2576
chr_12	721	491	0.681	465	0.6449	87	0.1207	244	0.3384	119	0.165	27	0.0374	170	0.2358	120	0.1664	8	0.0111	217	0.301
chr_13	1101	626	0.5686	594	0.5395	88	0.0799	281	0.2552	166	0.1508	43	0.0391	205	0.1862	121	0.1099	11	0.01	442	0.4015
chr_14	1149	727	0.6327	681	0.5927	102	0.0888	340	0.2959	186	0.1619	34	0.0296	222	0.1932	151	0.1314	10	0.0087	388	0.3377
chr_15	795	536	0.6742	499	0.6277	85	0.1069	288	0.3623	164	0.2063	49	0.0616	186	0.234	126	0.1585	9	0.0113	232	0.2918
chr_16	584	346	0.5925	329	0.5634	57	0.0976	180	0.3082	102	0.1747	124	0.2123	126	0.2158	73	0.125	9	0.0154	193	0.3305
chr_17	1852	1191	0.6431	1139	0.615	196	0.1058	592	0.3197	301	0.1625	151	0.0815	410	0.2214	258	0.1393	13	0.007	576	0.311
chr_18	627	425	0.6778	412	0.6571	59	0.0941	207	0.3301	74	0.118	30	0.0478	127	0.2026	106	0.1691	30	0.0478	184	0.2935
chr_19	660	476	0.7212	459	0.6955	103	0.1561	263	0.3985	165	0.25	70	0.1061	197	0.2985	116	0.1758	11	0.0167	160	0.2424
chr_2	2604	1706	0.6551	1628	0.6252	250	0.096	778	0.2988	461	0.177	111	0.0426	545	0.2093	342	0.1313	24	0.0092	838	0.3218
chr_3	1425	915	0.6421	850	0.5965	173	0.1214	494	0.3467	287	0.2014	71	0.0498	351	0.2463	242	0.1698	26	0.0182	461	0.3235
chr_4	1567	965	0.6158	900	0.5743	130	0.083	462	0.2948	226	0.1442	126	0.0804	308	0.1966	186	0.1187	22	0.014	516	0.3293
chr_5	1886	1249	0.6622	1184	0.6278	202	0.1071	618	0.3277	338	0.1792	63	0.0334	418	0.2216	262	0.1389	12	0.0064	586	0.3107
chr_6	1112	691	0.6214	649	0.5836	107	0.0962	339	0.3049	209	0.1879	44	0.0396	275	0.2473	154	0.1385	11	0.0099	359	0.3228
chr_7	2039	1390	0.6817	1303	0.639	274	0.1344	864	0.4237	454	0.2227	60	0.0294	589	0.2889	382	0.1873	25	0.0123	604	0.2962
chr_8	1524	916	0.601	868	0.5696	148	0.0971	464	0.3045	264	0.1732	134	0.0879	297	0.1949	188	0.1234	15	0.0098	527	0.3458
chr_9	836	569	0.6806	530	0.634	116	0.1388	309	0.3696	170	0.2033	36	0.0431	224	0.2679	146	0.1746	9	0.0108	241	0.2883
chr_X	601	399	0.6639	372	0.619	97	0.1614	282	0.4692	160	0.2662	12	0.02	227	0.3777	131	0.218	15	0.025	182	0.3028
Total	25961
