# Supplementary material for: Imputation of 3D genome structure by genetic–epigenetic interaction modeling in mice
Source: eLife. 2024 Apr 26;12:RP88222. doi: 10.7554/eLife.88222 (PMC11052574; doi:10.7554/eLife.88222)
Supplement: Supplementary file 8. [file elife-88222-supp8.xlsx]

## Sheet: Sheet1
Supplemental File 8. Model percentages calculated by distribution of effect signs for Platr2's interacting models
Effect	Effect sign (Platr2 interacting models, adj. p < 1x10^-7)
ATAC-seq	+	+	+	+	-	-	-	-
SNP	+	+	-	-	+	+	-	-
Interaction	+	-	+	-	+	-	+	-
% of total	0.0431	0.3855	0.0113	0.1247	0.1247	0.0907	0.2177	0.0023
