# Supplementary material for: Imputation of 3D genome structure by genetic–epigenetic interaction modeling in mice
Source: eLife. 2024 Apr 26;12:RP88222. doi: 10.7554/eLife.88222 (PMC11052574; doi:10.7554/eLife.88222)
Supplement: Supplementary file 9. [file elife-88222-supp9.zip]

Archive with 1 entries (1 files):
- Supplemental File 9.html
